# Supplementary material for: A Bioinformatics and Wet-Lab-Based Pipeline Identifies CLDN10 and GJB2 as Epigenetically Silenced Tumor Suppressor Genes in Cutaneous Melanoma
Source: Int J Mol Sci. 2026 Mar 8;27(5):2483. doi: 10.3390/ijms27052483 (PMC12986398; doi:10.3390/ijms27052483)
Supplement: Supplementary file 1 [file ijms-27-02483-s001.zip]

Archive with 1 entries (1 files):
- ijms-4174922-supplementary.pdf
